# Supplementary material for: Effects of Supplementing Tributyrin on Meat Quality Characteristics of Foreshank Muscle of Weaned Small-Tailed Han Sheep Lambs
Source: Animals (Basel). 2024 Apr 19;14(8):1235. doi: 10.3390/ani14081235 (PMC11047446; doi:10.3390/ani14081235)
Supplement: Supplementary file 1 [file animals-14-01235-s001.zip]

Archive with 1 entries (1 files):
- animals-2926913-supplementary.pdf
